# Supplementary material for: Correction: Metastasis Suppressor microRNA-335 Targets the Formin Family of Actin Nucleators
Source: PLoS One. 2023 Dec 14;18(12):e0295370. doi: 10.1371/journal.pone.0295370 (PMC10720989; doi:10.1371/journal.pone.0295370)
Supplement: S1 File — (XLSX) [file pone.0295370.s001.xlsx]

## Sheet: Sheet1
FMN1 mir-335 rep 1
				% density
mir-335	1619.08	1763.2	0.200124	20.01										p-value
scramble	8810.54	8810.54	1	100			n=2	SEM			mir-335	20.01	48.33	0.0432858
alpha-tub mir-335	30090.9	0.918261				mir-335	34.17	14.16			scramble	100	100
alpha-tub scramble	32769.4	1				scramble	100	0
FMN1 mir-335 rep 2				% density
mir-335	1319	1386.95	0.48333	48.33
scramble	2869.56	2869.56	1	100
alpha-tub mir-335	29398.8	0.951009
alpha-tub scramble	30913.3	1
DAAM2 mir-335 rep1				% density
mir-335	4157.75	3702.08	0.457549	45.75
scramble	8091.1	8091.1	1	100												p-value
alpha-tub mir-335	31935.1	1.12309					n=2	SEM					mir-335	45.75	55.39	0.00937501
alpha-tub scramble	28435.1	1				mir-335	50.57	4.82					scramble	100	100
						scramble	100	0
DAAM2 mir-335 rep2				% density
mir-335	3254.4	3618.82	0.553977	55.39
scramble	6532.43	6532.43	1	100
alpha-tub mir-335	45841.1	0.8993
alpha-tub scramble	50974.2	1
FHOD3 mir-335 Rep1				% density
mir-335	1079.55	1359.15	0.132009	13.2											p-value
scramble	10295.9	10295.9	1	100								mir-335	13.2	10.62	0.000214381
alpha-tub mir-335	32854.8	0.794283					n=2	SEM				scramble	100	100
alpha-tub scramble	41364.1	1				mir-335	11.91	1.29
						scramble	100	0
FHOD3 mir-335 Rep2				% density
mir-335	1464.82	1324.78	0.106274	10.62
scramble	12465.7	12465.7	1	100
alpha-tub mir-335	51821.8	1.1057
alpha-tub scramble	46867.7	1
FMN2 mir-335 rep1				% density
mir-335	10118.1	9460.08	0.484184	48.41												p-value
scramble	19538.2	19538.2	1	100				n=2	SEM				mir-335	48.41	60.54	0.0172895
alpha-tub mir-335	22340.3	1.06955					mir-335	54.475	6.065				scramble	100	100
alpha-tub scramble	20887.5	1					scramble	100	0
				% density
mir-335	8938.21	8496.13	0.605433	60.54
scramble	14033.1	14033.1	1	100
alpha-tub mir-335	15553.5	1.05203
alpha-tub scramble	14784.3	1
FMNL3 mir-335 rep1				% density
mir-335	10012.7	10418.3	0.174344	17.43
scramble	59757.2	59757.2	1	100										p-value
alpha-tub mir-335	37732.2	0.961065					n=2	SEM			mir-335	17.43	32.8	0.0103682
alpha-tub scramble	39260.9	1				mir-335	25.115	7.685			scramble	100	100
						scramble	100	0
FMNL3 mir-335 rep2
mir-335	11464.4	9680.24	0.328645	32.8
scramble	29455	29455	1	100
alpha-tub mir-335	29189.2	1.18431
alpha-tub scramble	24646.6	1
