# Supplementary material for: Correction: Metastasis Suppressor microRNA-335 Targets the Formin Family of Actin Nucleators
Source: PLoS One. 2023 Dec 14;18(12):e0295370. doi: 10.1371/journal.pone.0295370 (PMC10720989; doi:10.1371/journal.pone.0295370)
Supplement: S2 File — (XLSX) [file pone.0295370.s002.xlsx]

## Sheet: Sheet1
p-cofilin blot mir-335 Rep 1
				% density			n=2	SEM
mir-335	24918.1	23879.9	0.477612	47.7		mir-335	31.94	15.76
scramble	49998.6	49998.6	1	100		scramble	100	0						p-value
alpha-tub mir-335	53578.7	1.04348									mir-335	47.7	16.18	0.0496599
alpha-tub scramble	51346.4	1									scramble	100	100
p-cofilin blot mir-335 Rep 2				% density
mir-335	4569.59	5292.18	0.161888	16.18
scramble	32690.4	32690.4	1	100
alpha-tub mir-335	41971.5	0.86346
alpha-tub scramble	48608.5	1
siFMNL3 p-cofilin rep1 27-07-13
				% density
siFMNL3	698.114	898.635	0.0443001	4.4
siNeg	20285.2	20285.2	1	100										p-value
alpha-tub siFMNL3	43716	0.77686					n=2	SEM			siFMNL3	4.4	40.4	0.0498184
alpha-tub siNeg	56272.7	1				siFMNL3	22.4	18			siNeg	100	100
						siNeg	100	0
				% density
siFMNL3	6032.15	4779.77	0.40408	40.4
siNeg	11828.8	11828.8	1	100
alpha-tub siFMNL3	11379	1.26202
alpha-tub siNeg	9016.54	1
siFMN2 p-cofilin Rep 1
				% density
siFMN2	9291.65	8947.43	0.475324	47.53
siNeg	18823.9	18823.9	1	100			n=2	SEM					p-value
alpha-tub siFMN2	43597.2	1.03847				siFMN2	39.215	8.315		siFMN2	47.53	30.9	0.0182031
alpha-tub siNeg	41982	1				siNeg	100	0		siNeg	100	100
				% density
siFMN2	4646.99	3395.18	0.309281	30.9
siNeg	10977.6	10977.6	1	100
alpha-tub siFMN2	14018.3	1.3687
alpha-tub siNeg	10242	1
siDAAM2 p-cofilin Rep1
				% density
siDAAM2	754.124	732.218	0.0638836	6.38			n=2	SEM
siNeg	11461.7	11461.7	1	100		siDAAM2	0.0478768	0.0160068
alpha-tub siDAAM2	28737.3	1.02992				siNeg	100	0						p-value
alpha-tub siNeg	27902.5	1									siDAAM2	6.38	3.1	0.00029626
											siNeg	100	100
				% density
siDAAM2	274.629	224.717	0.03187	3.1
siNeg	7051.06	7051.06	1	100
alpha-tub siDAAM2	13887.3	1.22211
alpha-tub siNeg	11363.4	1
